# Supplementary material for: Biomarkers-in-Cardiology 8 RE-VISITED—Consistent Safety of Early Discharge with a Dual Marker Strategy Combining a Normal hs-cTnT with a Normal Copeptin in Low-to-Intermediate Risk Patients with Suspected Acute Coronary Syndrome—A Secondary Analysis of the Randomized Biomarkers-in-Cardiology 8 Trial
Source: Cells. 2022 Jan 8;11(2):211. doi: 10.3390/cells11020211 (PMC8773592; doi:10.3390/cells11020211)
Supplement: Supplementary file 1 [file cells-11-00211-s001.zip]

Archive with 1 entries (1 files):
- cells-1484426-supplementary.pdf
